# Supplementary material for: Decadentate Acyclic Chelators for Lanthanum Radiopharmaceuticals
Source: J Med Chem. 2025 Aug 19;68(16):17823–39. doi: 10.1021/acs.jmedchem.5c01558 (PMC12406198; doi:10.1021/acs.jmedchem.5c01558)
Supplement: Supplementary file 2 [file jm5c01558_si_002.csv]

Compound	SMILES
H4TPAEN	O=C(C1=NC(CN(CCN(CC2=CC=CC(C(O)=O)=N2)CC3=NC(C(O)=O)=CC=C3)CC4=NC(C(O)=O)=CC=C4)=CC=C1)O
H4TPADAC	O=C(C1=NC(CN([C@H]2[C@H](N(CC3=CC=CC(C(O)=O)=N3)CC4=NC(C(O)=O)=CC=C4)CCCC2)CC5=NC(C(O)=O)=CC=C5)=CC=C1)O
